# Supplementary material for: Matrix metalloproteinase-12 by M2 macrophages induced epithelial to mesenchymal transition in chronic rhinosinusitis with nasal polyps
Source: PLoS One. 2024 Dec 31;19(12):e0313097. doi: 10.1371/journal.pone.0313097 (PMC11687655; doi:10.1371/journal.pone.0313097)
Supplement: S1 Raw data — (XLSX) [file pone.0313097.s001.xlsx]

## Sheet: Sheet1
CD206	Normal	CRSsNP	CRSwNP UP	CRSwNP NP		CD163	Normal	CRSsNP	CRSwNP UP	CRSwNP NP		MMP-12	Normal	CRSsNP	CRSwNP UP	CRSwNP NP
	1.0177	1.912	6.1561	28.445			1.0325	1.6515	7.6515	32.3215			1.1212	2.01457	0	14.6052
	5.4769	56.4317	1.1917	30.8624			3.6551	12.3515	3.3351	0.365			0	43.4073	0.9837	0
	0.2741	15.15	0.762	54.651			1.2251	8.6351	33.3515	12.3351			1.5495	11.7387	3.86626	34.2783
		0	16.4451	42.2215				0.3351	9.6321	39.321				0	25.6354	37.1309
		0.0147	121.513	46.5315				6.6515	26.984	13.3351				0.762206	30.0798	17.0803
		3.1437	84.2889	13.5199				5.6848	43.2155	36.3351				8.82628	56.5301	21.0046
			32.3028	0.4917					19.651	2.63651				3.98567	6.26443	0
				0.1244						8.3518						6.6028
				12.8298						21.3215						21.0944
				84.1515						59.6251						77.6627
				13.2943						42.3515						43.0704
				22.8834						15.984						11.6645
				2.8436						6.315						7.1311
				26.6063						15.6351						20.0132
				5.1099						4.651						7.9375
				2.3367						42.3515						10.922
				163.651						18.9812						31.6395
